# Supplementary material for: Dynamic and thermodynamic influences on precipitation in Northeast Mexico on orbital to millennial timescales
Source: Nat Commun. 2023 Apr 20;14:2279. doi: 10.1038/s41467-023-37700-9 (PMC10119167; doi:10.1038/s41467-023-37700-9)
Supplement: Supplementary file 4 — Supplementary Data 1 [file 41467_2023_37700_MOESM4_ESM.xlsx]

## Sheet: Sheet1
	Depth	Age	δ13C	δ18O	Mg/Ca
	(mm)	(yr BP)	(‰ V-PDB)	(‰ V-PDB)	(mmol/mol)
	0.5	5117	-8.51	-4.44
	1	5132	-8.54	-4.61	49
	1.5	5147	-8.67	-4.47
	2	5162	-9.28	-4.84	39
	2.5	5177	-8.78	-5.18
	3	5192	-8.5	-4.73	39
	3.5	5207	-9.48	-4.43
	4	5222	-9.91	-4.81	35
	4.5	5237	-10.04	-4.93
	5	5252	-10.04	-5.17	38
	5.5	5267	-9.24	-4.45
	6	5282	-9.47	-4.58	40
	6.5	5298	-9.78	-4.55
	7	5313	-9.16	-4.1	43
	7.5	5328
	8	5344			37
	8.5	5359	-9.61	-4.88
	9	5375	-9.64	-5.12	37
	9.5	5391	-8.93	-4.89
	10	5407	-9.22	-4.41	42
	10.5	5423	-10.01	-5.24
	11	5440	-10.31	-6.08	31
	11.5	5456	-9.79	-5.95
	12	5473	-9.32	-4.65	40
	12.5	5490	-9.3	-4.59
	13	5507	-10.32	-4.96	32
	13.5	5524	-10.2	-4.48
	14	5541	-10.32	-4.53	31
	14.5	5559	-10.03	-4.71
	15	5577	-9.88	-4.96	39
	15.5	5595	-10.15	-4.93
	16	5613	-10.04	-5.03	35
	16.5	5632	-10.03	-4.89
	17	5651	-9.41	-5.18	40
	17.5	5670	-9.13	-4.54
	18	5690	-10.19	-4.82	35
	18.5	5709	-10.7	-4.95
	19	5729	-10.61	-4.8	33
	19.5	5750	-9.71	-4.52
	20	5771	-9.56	-4.64	40
	20.5	5792	-9.13	-4.9
	21	5813	-9.16	-5.04	41
	21.5	5835
	22	5857			39
	22.5	5879
	23	5902	-10.21	-4.76	39
	23.5	5925	-10.02	-5.03
	24	5949	-9.91	-4.64	39
	24.5	5973	-10.4	-4.85
	25	5997	-11.14	-4.25	28
	25.5	6022	-11.44	-3.97
	26	6048	-11.43	-3.98	24
	26.5	6073	-11.3	-4.62
	27	6100	-11.19	-4.87	25
	27.5	6127	-10.48	-4.46
	28	6154	-10.66	-5.06	32
	28.5	6183	-11.24	-4.84
	29	6213	-11.02	-5.34	26
	29.5	6243	-11.44	-5.24
	30	6274	-10.79	-5.45	30
	30.5	6307	-10.2	-4.99
	31	6339	-10.7	-5.06	30
	31.5	6373	-11.21	-4.6
	32	6408	-10.96	-4.58	27
	32.5	6443	-10.96	-5.13
	33	6479	-10.61	-5.32	31
	33.5	6516	-10.36	-5.18
	34	6553	-9.77	-5.06	37
	34.5	6591	-9.33	-4.8
	35	6630	-9.85	-5.02	33
	35.5	6670	-10.03	-5.19
	36	6710	-10.21	-4.72	31
	36.5	6750	-10.02	-4.78
	37	6792	-10.06	-4.68	34
	37.5	6834	-10.07	-5.08
	38	6876	-10.58	-5.52	28
	38.5	6919	-10.48	-4.61
	39	6963	-9.84	-5.24	32
	39.5	7007	-10.53	-4.87
	40	7052	-11.39	-4.9	22
	40.5	7097	-10.4	-4.71
	41	7143	-9.49	-4.72	38
	41.5	7189	-9.2	-4.59
	42	7235	-9.77	-4.68
	42.5	7282	-9.36	-5.13
	43	7330	-10.67	-6.15	27
	43.5	7378	-11.03	-6.3
	44	7426	-10.64	-5.92	28
	44.5	7474	-10.43	-6.08
	45	7523	-9.9	-4.99	34
	45.5	7572	-10.1	-4.31
	46	7622	-9.61	-4.23	38
	46.5	7672	-9.58	-4.44
	47	7722	-9.14	-4.24	41
	47.5	7772	-9.75	-3.84
	48	7823	-9.87	-4.56	37
	48.5	7874	-9.8	-4.8
	49	7925	-9.31	-4.26	36
	49.5	7976	-8.98	-4.05
	50	8027	-9.55	-4.24	32
	50.5	8079	-10.17	-4.37
	51	8130	-10.52	-4.76	28
	51.5	8182	-10.39	-4.74
	52	8234	-9.83	-4.99	34
	52.5	8286	-10.16	-5.05
	53	8338	-10.18	-5.41	27
	53.5	8391	-10.69	-4.99
	54	8443	-10.56	-4.91	26
	54.5	8495	-9.71	-4.64
	55	8547	-9.86	-4.42	33
	55.5	8600	-9.66	-4.34
	56	8652	-9.46	-4.87	35
	56.5	8704	-9.62	-4.37
	57	8756	-9.55	-4.33	35
	57.5	8808	-9.38	-4.34
	58	8860	-9.93	-5.2	34
	58.5	8912	-10.02	-4.73
	59	8964	-9.43	-4.58	37
	59.5	9015	-9.94	-4.74
	60	9067	-10.77	-5.04
	60.5	9118	-10.61	-4.8
	61	9169	-10.56	-4.71	28
	61.5	9220	-10.37	-4.8
	62	9271			29
	62.5	9321	-10.49	-4.88
	63	9371	-11.23	-4.99	24
	63.5	9421	-11.46	-4.93
	64	9471	-11.41	-5.18	22
	64.5	9520	-10.44	-4.74
	65	9569	-9.79	-4.35	34
	65.5	9618	-10.99	-4.62
	66	9666	-10.62	-4.64	24
	66.5	9714	-10.8	-4.74
	67	9762	-10.06	-4.4	34
	67.5	9809	-10.1	-4.05
	68	9855	-9.56	-4.11	35
	68.5	9902	-9.59	-5.41
	69	9947	-9.92	-5.13	31
	69.5	9993	-10.3	-5.15
	70	10038	-10.3	-4.55	29
	70.5	10082	-8.77	-3.45
	71	10126	-9.37	-3.82	37
	71.5	10169	-9.45	-4.01
	72	10212	-9.2	-3.5	38
	72.5	10254	-9.94	-3.14
	73	10295	-9.88	-3.33	32
	73.5	10336	-9.67	-3.07
	74	10377	-9.78	-3.32	30
	74.5	10416	-9.58	-3.2
	75	10456	-9.44	-3.41	35
	75.5	10494	-9.65	-3.5
	76	10532	-9.77	-3.13	33
	76.5	10569	-10.16	-3.47
	77	10605	-10.03	-3.53	28
	77.5	10640	-10.14	-3.84
	78	10675	-10.09	-3.77	33
	78.5	10709	-8.22	-2.77
	79	10742	-7.83	-2.88	53
	79.5	10775	-7.85	-2.92
	80	10806	-7.91	-2.56	48
	80.5	10837	-7.88	-2.73
	81	10867	-7.87	-2.58	47
	81.5	10896	-7.85	-2.88
	82	10924	-8.59	-3.14	40
	82.5	10951	-8.92	-3.17
	83	10977	-9.61	-3.31	33
	83.5	11003	-9.36	-3.16
	84	11027	-9.4	-2.99	35
	84.5	11051	-9.93	-3.32
	85	11073	-9.66	-2.74	36
	85.5	11095	-10.25	-4.01
	86	11117	-10.36	-3.97	28
	86.5	11139	-10.21	-3.8
	87	11159	-10.4	-3.7	28
	87.5	11180	-10.9	-3.73
	88	11198	-10.56	-3.53	27
	88.5	11216	-10.46	-3.83
	89	11231	-10.89	-3.97	26
	89.5	11245	-10.88	-3.66
	90	11257	-9.88	-3	32
	90.5	11267	-10.35	-3.25
	91	11277	-10.39	-3.27	30
	91.5	11286	-10.4	-3.36
	92	11296	-10.41	-3.53	32
	92.5	11305	-10.05	-2.97
	93	11315	-10.27	-3.03	32
	93.5	11324	-10.4	-3.08
	94	11333	-9.95	-2.93	31
	94.5	11341	-10.33	-3.11
	95	11350	-10.88	-3.52	24
	95.5	11359	-10.71	-3.59
	96	11367	-10.67	-3.45	25
	96.5	11375	-10.65	-3.83
	97	11384	-10.6	-3.15	27
	97.5	11392	-10.88	-3.22
	98	11400	-10.8	-3.57	24
	98.5	11408	-10.72	-3.31
	99	11415	-10.73	-3.43
	99.5	11423	-10.66	-2.88
	100	11431	-10.61	-2.99	24
	100.5	11438	-10.99	-2.87
	101	11446	-10.98	-2.94	21
	101.5	11454	-10.87	-3.06
	102	11461	-10.02	-2.95	25
	102.5	11468	-10.25	-3.22
	103	11476	-10.14	-3.53	28
	103.5	11483	-10.5	-3.14
	104	11490	-10.61	-3.42	27
	104.5	11498	-9.82	-2.98
	105	11505	-10.64	-3.27
	105.5	11512	-11.02	-3.42
	106	11520	-11.12	-3.55	20
	106.5	11527	-11.11	-3.39
	107	11534	-11.44	-3.18	21
	107.5	11541	-11.08	-3.48
	108	11549	-10.46	-2.99	27
	108.5	11556	-10.74	-3.36
	109	11563	-11.37	-3.7	21
	109.5	11571	-10.84	-2.94
	110	11578	-9.69	-2.66	35
	110.5	11586	-9.86	-2.62
	111	11594			33
	111.5	11601	-9.65	-2.86
	112	11609	-9.09	-3.09	35
	112.5	11617	-9.72	-3.28
	113	11625	-10.15	-3.46	27
	113.5	11633	-9.41	-3.46
	114	11641	-9.86	-3.13	30
	114.5	11649	-9.07	-2.8
	115	11657	-9.71	-2.78	31
	115.5	11666	-9.6	-2.95
	116	11674	-10.1	-3.35	31
	116.5	11683	-9.45	-3.4
	117	11692	-10.03	-3.16	30
	117.5	11701	-10.17	-3.21
	118	11710	-9.96	-3.27	29
	118.5	11719	-10.15	-3.36
	119	11728	-10.19	-3.13	26
	119.5	11738	-9.99	-2.92
	120	11748	-10.63	-2.87
	120.5	11759	-10.94	-2.65
	121	11769	-10.92	-2.78	19
	121.5	11780	-10.08	-2.62
	122	11791	-8.85	-2.5	32
	122.5	11802	-8.89	-2.76
	123	11814	-9.2	-2.75	28
	123.5	11825	-9.17	-3.07
	124	11837	-9.61	-2.88	25
	124.5	11850	-9.53	-2.94
	125	11862	-9.44	-2.8	28
	125.5	11875	-10	-2.88
	126	11887	-9.67	-2.84	25
	126.5	11900	-9.88	-3.11
	127	11914	-9.5	-3.05	26
	127.5	11927	-9.53	-3
	128	11941	-9.37	-3.13	26
	128.5	11954	-8.9	-2.99
	129	11968	-8.45	-2.8	33
	129.5	11983	-8.14	-2.62
	130	11997	-7.94	-2.63	36
	130.5	12011	-8.08	-3.02
	131	12026	-8.45	-3.18	34
	131.5	12041	-8.3	-3.1
	132	12056	-8.19	-2.93	34
	132.5	12071	-7.92	-2.6
	133	12087	-8.76	-2.47	32
	133.5	12102	-8.51	-2.64
	134	12118	-9.71	-2.66	24
	134.5	12134	-9.08	-2.6
	135	12150	-8.47	-3.2	35
	135.5	12166	-7.75	-2.57
	136	12182	-7.48	-2.42	33
	136.5	12198	-7.95	-2.24
	137	12215	-7.73	-2.51	36
	137.5	12232	-8.58	-3.44
	138	12248	-8.83	-2.77
	138.5	12265	-8.68	-2.44
	139	12282			28
	139.5	12299	-9.66	-2.99
	140	12317	-9.26	-2.83	25
	140.5	12334	-8.99	-2.83
	141	12351	-9.6	-2.97	22
	141.5	12369
	142	12387	-8.66	-2.57	29
	142.5	12404
	143	12422			26
	143.5	12440	-8.82	-3.02
	144	12458			29
	144.5	12476	-8.32	-2.41
	145	12494	-8.56	-2.84	29
	145.5	12512
	146	12531	-9.78	-3.15	22
	146.5	12549
	147	12567	-8.95	-2.58	26
	147.5	12586	-8.9	-2.61
	148	12604	-9.19	-2.7	24
	148.5	12623	-9.21	-2.56
	149	12641	-9.65	-2.71	21
	149.5	12662
	150	12687	-8.18	-2.83	29
	150.5	12715
	151	12745	-8.49	-2.95	26
	151.5	12778	-8.29	-2.75
	152	12813	-8.52	-3.2	26
	152.5	12849	-8.91	-2.98
	153	12886	-10.16	-3.16	17
	153.5	12923	-10.47	-2.9
	154	12960	-10.29	-2.75	20
	154.5	12996	-10.11	-2.82
	155	13031	-9.95	-2.8	20
	155.5	13063	-9.93	-2.8
	156	13094	-10.2	-2.77	19
	156.5	13121	-10.54	-3.12
	157	13145	-10.31	-3.11	21
	157.5	13165	-9.46	-3.51
	158	13181	-8.75	-3.71	37
	158.5	13194	-8.69	-3.63
	159	13207	-8.92	-3.57	36
	159.5	13219	-9.31	-3.31
	160	13231	-9.13	-3.57	36
	160.5	13243	-9.19	-3.64
	161	13254	-9.5	-3.53	35
	161.5	13265	-9.45	-2.99
	162	13276	-9.57	-3.28	31
	162.5	13287	-9.28	-3
	163	13297	-9.52	-3.3	31
	163.5	13307	-9.92	-3.25
	164	13316	-10.44	-3.72	26
	164.5	13326	-10.12	-4.1
	165	13335	-9.6	-3.53	36
	165.5	13344	-9.13	-3.42
	166	13353	-9.97	-3.72	33
	166.5	13362	-9.92	-3.72
	167	13370	-9.56	-3.66	36
	167.5	13379	-9.35	-3.62
	168	13387	-9.86	-4.14	32
	168.5	13395	-9.85	-4.23
	169	13403			34
	169.5	13411	-10.06	-4.67
	170	13419	-10.07	-3.95	28
	170.5	13427	-9.95	-3.67
	171	13434	-9.69	-3.62	33
	171.5	13442	-10.51	-4.26
	172	13450	-10.12	-4	27
	172.5	13458	-9.93	-4.8
	173	13465	-9.87	-4.13	30
	173.5	13473	-9.83	-4.14
	174	13481	-10.04	-3.77	27
	174.5	13489	-10.15	-4.09
	175	13497	-9.56	-3.3	31
	175.5	13505
	176	13513	-9.88	-3.3	27
	176.5	13521	-9.95	-4.05
	177	13529	-10.2	-3.81	30
	177.5	13538	-10.52	-4.2
	178	13546	-9.47	-3.49	30
	178.5	13555	-9.62	-3.55
	179	13564	-10.02	-4.09	44
	179.5	13573	-10.02	-3.65
	180	13583			27
	180.5	13592	-9.18	-3.43
	181	13602	-9.2	-3.35	32
	181.5	13612	-9.45	-3.45
	182	13623	-9.22	-3.54	28
	182.5	13633	-9.13	-3.55
	183	13644	-9.32	-3.87	29
	183.5	13655	-9.44	-3.93
	184	13666			29
	184.5	13678	-8.49	-3.93
	185	13689	-8.58	-3.84	33
	185.5	13701	-8.41	-3.76
	186	13713	-8.33	-3.51	30
	186.5	13725	-8.67	-3.44
	187	13737	-8.75	-3.45	32
	187.5	13749	-8.75	-3.66
	188	13762	-8.85	-3.48	29
	188.5	13774	-9.09	-3.53
	189	13787	-9.35	-4.16	32
	189.5	13800	-9.41	-4.03
	190	13813	-9.25	-3.48	29
	190.5	13826	-9.46	-3.64
	191	13839	-9.62	-3.49	28
	191.5	13852	-9.92	-3.63
	192	13866	-9.11	-3.82	33
	192.5	13879	-9.26	-3.65
	193	13893	-9.14	-3.65	28
	193.5	13906	-9.47	-3.48
	194	13920	-9.3	-3.69	28
	194.5	13933	-9.56	-3.98
	195	13947	-9.27	-4.01	28
	195.5	13961	-8.86	-3.41
	196	13974	-8.86	-3.64	29
	196.5	13988	-8.51	-3.53
	197	14002	-8.42	-3.4	30
	197.5	14016	-8.49	-3.26
	198	14029	-9.29	-3.69	28
	198.5	14043	-9.39	-3.75
	199	14057	-9.46	-3.74
	199.5	14070	-8.95	-3.21
	200	14084			30
	200.5	14098
	201	14111			21
	201.5	14125	-9.29	-3.72
	202	14138	-9.02	-3.58	26
	202.5	14151	-9	-3.42
	203	14165	-8.39	-3.03	29
	203.5	14178	-8.61	-3.05
	204	14191	-8.99	-3.34	27
	204.5	14205
	205	14218	-9.23	-3.25	25
	205.5	14232	-9.08	-3.25
	206	14246	-8.85	-3.21	34
	206.5	14260	-9.4	-3.49
	207	14274	-10.38	-3.68	22
	207.5	14288
	208	14302	-8.88	-3.08	34
	208.5	14316
	209	14331	-9.05	-3.34	31
	209.5	14345	-8.31	-2.88
	210	14360	-7.69	-2.84	39
	210.5	14375	-7.85	-2.74
	211	14389	-8	-2.75	34
	211.5	14404	-7.93	-2.72
	212	14419	-7.76	-2.75	68
	212.5	14434	-8.02	-2.69
	213	14449	-8.16	-3.06	33
	213.5	14464	-8.45	-3.3
	214	14480	-8.29	-3.04	33
	214.5	14495	-8.27	-3.22	27
	215	14510	-8.78	-3.32
	215.5	14526	-8.46	-3.02	33
	216	14541	-8.19	-3.06
	216.5	14557	-8.48	-3.19	27
	217	14572	-8.07	-3.18
	217.5	14588	-8.33	-2.86	32
	218	14604	-8.1	-2.92
	218.5	14619	-7.63	-2.68	27
	219	14635	-8.03	-2.58
	219.5	14651	-8.36	-3.04	29
	220	14667	-7.77	-2.7
	220.5	14683	-7.57	-2.19	31
	221	14699	-7.92	-2.13
	221.5	14715	-7.94	-2.12	32
	222	14731
	222.5	14748	-7.77	-2.31	30
	223	14764	-7.81	-2.23
	223.5	14780	-8.36	-2.15	36
	224	14796
	224.5	14813	-8	-2.16	29
	225	14829
	225.5	14845			29
	226	14862	-9.06	-2.45
	226.5	14878	-8.48	-1.83	27
	227	14895	-8.14	-2
	227.5	14911	-8.17	-1.95	33
	228	14928
	228.5	14944	-7.56	-1.89	28
	229	14961	-7.82	-1.97
	229.5	14977	-8.31	-2.11	33
	230	14994	-8.01	-2.17
	230.5	15011	-8.05	-2.17	25
	231	15027	-8.31	-2.13
	231.5	15044	-8.87	-1.94	28
	232	15060	-8.16	-1.78
	232.5	15077	-9.17	-1.92	15
	233	15094	-10.31	-2.06
	233.5	15110	-10.44	-2.24	25
	234	15127	-9.24	-2.22
	234.5	15144	-8.66	-1.88	27
	235	15160	-8.36	-1.89
	235.5	15177	-8.4	-2.13	31
	236	15193	-8.24	-2.28
	236.5	15210	-8.06	-1.93	26
	237	15226	-8.35	-2.46
	237.5	15243	-8.49	-1.99	31
	238	15259	-8.03	-1.79
	238.5	15276	-7.81	-1.89	21
	239	15292	-8.71	-1.66
	239.5	15309	-8.41	-1.81	22
	240	15325	-8.98	-1.96
	240.5	15341	-9.26	-1.99	25
	241	15357	-8.72	-2.07
	241.5	15374	-8.47	-2.24	21
	242	15390	-9.32	-2.48
	242.5	15406	-8.86	-2.02	26
	243	15422	-9.21	-2.19
	243.5	15438	-9.32	-2.01	22
	244	15455	-9.34	-1.88
	244.5	15471	-9.02	-1.75	30
	245	15487	-6.6	-1.62
	245.5	15503	-8.46	-1.64	24
	246	15519	-8.83	-1.85
	246.5	15535	-9.48	-1.69	28
	247	15551	-8.82	-1.84
	247.5	15567	-7.29	-1.46	26
	248	15583	-7.92	-2.07
	248.5	15600	-8.22	-1.76	26
	249	15616	-8.53	-1.56
	249.5	15632	-8.14	-1.53	29
	250	15648	-8.02	-1.84
	250.5	15664	-8.89	-1.77	29
	251	15680	-9.6	-2.59
	251.5	15696	-8.44	-1.53	28
	252	15712	-7.92	-2.26
	252.5	15728	-7.82	-2.02	33
	253	15744	-7.87	-1.78
	253.5	15760	-9.57	-2.1	27
	254	15776	-8.59	-2
	254.5	15792	-8.59	-1.69	28
	255	15809	-9.04	-1.85
	255.5	15825	-8.8	-1.66	27
	256	15841	-8.43	-2.12
	256.5	15857	-9.49	-1.96	31
	257	15873	-9.12	-1.8
	257.5	15889	-6.92	-1.4	34
	258	15906	-6.62	-1.85
	258.5	15922	-6.58	-1.53	27
	259	15938	-6.27	-1.45
	259.5	15954	-7.08	-2.08	33
	260	15971	-7.45	-2.3
	260.5	15987	-7.42	-1.8	29
	261	16003	-8.21	-2.02
	261.5	16020	-8.4	-1.97	29
	262	16036	-8.67	-2.32
	262.5	16052	-8.98	-1.85	28
	263	16069	-9.2	-2
	263.5	16085	-8.5	-1.98	28
	264	16102	-8.53	-2.27
	264.5	16118	-8.72	-1.84	29
	265	16135	-9	-1.83
	265.5	16152	-9.3	-1.83	29
	266	16168	-8.8	-2.23
	266.5	16185	-7.72	-1.76	27
	267	16202	-7.36	-1.94
	267.5	16218	-6.9	-1.87	29
	268	16235	-7.63	-2.19
	268.5	16252	-7.83	-2.26	23
	269	16269	-7.8	-2.3
	269.5	16286	-8.63	-2.25	24
	270	16303	-8.28	-2.41
	270.5	16320	-8.3	-1.83	25
	271	16337	-8.12	-1.57
	271.5	16354	-7.95	-1.57	26
	272	16371	-7.73	-1.78
	272.5	16389	-7.68	-1.54	24
	273	16406	-7.22	-1.79
	273.5	16423	-7.59	-1.59	27
	274	16441	-7.63	-2.16
	274.5	16458	-7.51	-1.83	25
	275	16476	-7.63	-1.59
	275.5	16493	-7.59	-1.78	26
	276	16511	-7.9	-2.04
	276.5	16529	-7.42	-1.57
	277	16547	-6.96	-1.66
	277.5	16565	-7.24	-1.48	28
	278	16582	-7.82	-1.92
	278.5	16600	-8.32	-1.45	25
	279	16619	-7.03	-1.36
	279.5	16637	-7.28	-1.64	27
	280	16655	-7.75	-1.92
	280.5	16673	-7.69	-1.45	27
	281	16691	-7.57	-1.54
	281.5	16710	-7.88	-1.67	27
	282	16728	-8.22	-2.01
	282.5	16747	-8.25	-1.67	25
	283	16766	-7.95	-1.71
	283.5	16784	-8.83	-1.51	28
	284	16803	-8.06	-1.71
	284.5	16822	-7.6	-2.6	25
	285	16841	-8.23	-1.53
	285.5	16860	-7.87	-1.35	28
	286	16879	-8.23	-1.55
	286.5	16899	-8.33	-1.3	27
	287	16918	-7.96	-1.29
	287.5	16937	-7.96	-1.41	30
	288	16957	-7.91	-1.75
	288.5	16977	-8.55	-1.57	25
	289	16996	-7.88	-1.68
	289.5	17016	-7.88	-1.42	33
	290	17036	-7.29	-1.68
	290.5	17056	-7.75	-1.5	26
	291	17076	-7.17	-1.58
	291.5	17096	-6.82	-1.51	28
	292	17116	-7.24	-1.84
	292.5	17137	-7.47	-1.59	24
	293	17157	-7.11	-1.68
	293.5	17178	-6.84	-1.51	34
	294	17199	-7.06	-1.96
	294.5	17220	-7.5	-1.88
	295	17240	-7.88	-1.99
	295.5	17261	-8.21	-1.91	29
	296	17283	-7.88	-2.49
	296.5	17304	-7.44	-1.67	22
	297	17325	-7.49	-1.76
	297.5	17347	-7.95	-1.97	25
	298	17368	-8.07	-2.27
	298.5	17390	-8.32	-2.02	26
	299	17412	-8.54	-2.09
	299.5	17434	-8.55	-2.15	21
	300	17456	-8.36	-2.47
	300.5	17478	-8.43	-2.02	24
	301	17500	-7.8	-1.91
	301.5	17523	-7.52	-2.42	26
	302	17546	-7.66	-2.73
	302.5	17568	-7.81	-2.31	21
	303	17591	-8.54	-2.86
	303.5	17614	-8.03	-1.9	29
	304	17637	-8.23	-2.11
	304.5	17660	-7.54	-1.7	20
	305	17684	-7.14	-1.56
	305.5	17707	-7.73	-2.04	28
	306	17731	-8.02	-2.48
	306.5	17755	-8.04	-2.2	30
	307	17778	-7.51	-1.97
	307.5	17802	-7.37	-1.96	31
	308	17827	-7.7	-2.52
	308.5	17851	-7.92	-2.26	32
	309	17875	-7.73	-2.27
	309.5	17900	-8.43	-2.49	23
	310	17925	-8.64	-3.08
	310.5	17950	-8.21	-2.68	31
	311	17975	-7.59	-2.42
	311.5	18000	-7.15	-2.5	30
	312	18025	-7.27	-2.67
	312.5	18051	-7.54	-2.45	28
	313	18076	-7.71	-2.58
	313.5	18102	-7.82	-2.66	30
	314	18128	-7.8	-2.97
	314.5	18155	-7.75	-2.62	26
	315	18182	-7.87	-2.68
	315.5	18210	-7.77	-2.95	24
	316	18240	-8.19	-3.24
	316.5	18270	-8.59	-3.02	25
	317	18300	-8.64	-3.1
	317.5	18332	-8.5	-2.61	25
	318	18365	-8.28	-2.73
	318.5	18398	-8.14	-2.38	23
	319	18432	-8.02	-2.59
	319.5	18466	-7.98	-2.71	25
	320	18501	-8.44	-2.86
	320.5	18537	-7.96	-2.45	22
	321	18574	-8.04	-2.63
	321.5	18611	-8.01	-2.78	28
	322	18648	-7.86	-2.98
	322.5	18687	-8.23	-2.57	26
	323	18725	-7.65	-2.53
	323.5	18764	-8.18	-3.04	25
	324	18804	-8.2	-3.01
	324.5	18844	-8.63	-2.88	23
	325	18884	-8.07	-2.78
	325.5	18925	-8.29	-2.81	29
	326	18966	-8.05	-2.92
	326.5	19008	-8.26	-2.42	22
	327	19050	-8.44	-2.43
	327.5	19092	-8.43	-2.51	28
	328	19134	-8.32	-2.85
	328.5	19177	-8.49	-3.14	21
	329	19219	-8.14	-2.52
	329.5	19262	-8.55	-2.38	32
	330	19305	-8.46	-2.9
	330.5	19349	-7.88	-2.76	26
	331	19392	-7.4	-2.56
	331.5	19435	-7.29	-2.52	31
	332	19478	-7.76	-2.75
	332.5	19522	-7.7	-2.7	21
	333	19565	-7.35	-2.9
	333.5	19609	-7.75	-3.19	29
	334	19652	-7.58	-3.31
	334.5	19695			23
	335	19738	-7.23	-3.08
	335.5	19781	-7.23	-3.14	33
	336	19824	-7.58	-3.28
	336.5	19866	-7.91	-2.98	33
	337	19909	-7.98	-2.84
	337.5	19951	-7.93	-2.79	31
	338	19992	-7.95	-3.19
	338.5	20034	-7.69	-2.68	28
	339	20075	-7.96	-2.65
	339.5	20116	-8.08	-2.65	29
	340	20156	-8.01	-3.01
	340.5	20196	-8.32	-3.29	23
	341	20236	-7.99	-2.93
	341.5	20275	-8.32	-2.84	30
	342	20314	-8.23	-3.12
	342.5	20352	-8.45	-2.8	22
	343	20390	-8.62	-2.76
	343.5	20427	-8.28	-2.76	32
	344	20463	-8.51	-3.11
	344.5	20499	-8.78	-3.22	29
	345	20534	-9.06	-3.26
	345.5	20568	-8.97	-2.96	26
	346	20601	-8.89	-3.26
	346.5	20634	-8.75	-3.04	25
	347	20666	-8.83	-3.09
	347.5	20697	-8.92	-3.14	25
	348	20728	-8.75	-3.5
	348.5	20758	-8.33	-2.89	24
	349	20787	-8.36	-2.89
	349.5	20817	-8.44	-2.79	24
	350	20845	-8.63	-3.33
	350.5	20874	-8.75	-2.94	26
	351	20902	-8.74	-2.87
	351.5	20930	-8.92	-2.92	24
	352	20958	-9.07	-3.21
	352.5	20985	-8.87	-2.9	23
	353	21013	-8.98	-3.11
	353.5	21040	-9.12	-2.96	24
	354	21068	-9.28	-3.21
	354.5	21095	-9.6	-3.11
	355	21123	-9.27	-3.09
	355.5	21151	-9.34	-3.13	26
	356	21179	-9.29	-3.29
	356.5	21207	-9.17	-2.88	29
	357	21235	-8.95	-2.79
	357.5	21264	-8.97	-2.94	27
	358	21293	-8.88	-3.01
	358.5	21323	-8.99	-2.91	28
	359	21353	-8.49	-3.12
	359.5	21384	-8.63	-3.03	26
	360	21415	-8.89	-3.33
	360.5	21447	-8.95	-2.98	24
	361	21479	-9.21	-2.95
	361.5	21512	-9.38	-3.09	24
	362	21546	-9.33	-3
	362.5	21581	-9.29	-2.96	26
	363	21617	-9.2	-3.2
	363.5	21653	-9.11	-3.06	27
	364	21691	-9.29	-3.28
	364.5	21729	-9.22	-2.94	28
	365	21769	-9.11	-2.86
	365.5	21810	-9.32	-3.01	25
	366	21852	-9.28	-3.34
	366.5	21895	-8.74	-2.31	27
	367	21939	-8.99	-2.89
	367.5	21985	-9.26	-3.23	27
	368	22032	-9.1	-3.57
	368.5	22080	-9.14	-3.06	29
	369	22130	-9.11	-3.1
	369.5	22181	-9.28	-3.03	18
	370	22234	-9.51	-3.48
	370.5	22289	-9.36	-3.21	30
	371	22345	-9.48	-3.07
	371.5	22402	-9.25	-2.92	26
	372	22462
	372.5	22523	-9.22	-3.06
	373	22586	-9.19	-3.13
	373.5	22651	-8.97	-3.11	27
	374	22718	-9.13	-3.29
	374.5	22787	-9.7	-3.34	27
	375	22858	-9.86	-3.45
	375.5	22931	-9.66	-3.14	27
	376	23006	-9.53	-3.35
	376.5	23109	-9.82	-3.09	22
	377	23260	-9.74	-3.11
	377.5	23449	-9.91	-3.26	24
	378	23667	-9.74	-3.23
	378.5	23904	-9.71	-3.15	22
	379	24151	-9.83	-3.32
	379.5	24399	-9.99	-3.24	21
	380	24638	-9.99	-3.58
	380.5	24859	-10.11	-3.17	24
	381	25053	-9.97	-3.26
	381.5	25210	-10	-3.19	19
	382	25320	-10.19	-3.3
	382.5	25403	-10.16	-3	30
	383	25485	-9.95	-2.92
	383.5	25564	-9.49	-2.88	32
	384	25642	-8.41	-3.28
	384.5	25718	-8.28	-3.19	30
	385	25792	-7.79	-3.18
	385.5	25865	-7.81	-3.04	31
	386	25936	-7.81	-3.33
	386.5	26005	-7.44	-3.03	27
	387	26072	-7.54	-2.89
	387.5	26138	-7.58	-2.83	35
	388	26203	-7.81	-3.11
	388.5	26266	-7.91	-3.02	27
	389	26327	-8.03	-3.18
	389.5	26387	-7.85	-3.11	33
	390	26445	-7.57	-3.15
	390.5	26502	-7.87	-3.22	26
	391	26558	-8.12	-3.28
	391.5	26612	-8.06	-3.24	29
	392	26665	-8.02	-3.42
	392.5	26717	-7.9	-3.03	31
	393	26767	-7.43	-3
	393.5	26816	-7.5	-2.96	32
	394	26864	-7.84	-3.25
	394.5	26911	-7.87	-2.92	33
	395	26957	-7.59	-3.09
	395.5	27001	-7.68	-2.92	35
	396	27045	-7.89	-3.13
	396.5	27087	-7.98	-3.14	32
	397	27129	-7.79	-3.05
	397.5	27169	-7.95	-3.18	31
	398	27209	-7.89	-3.23
	398.5	27247	-8.86	-3.21	26
	399	27285	-8.7	-3.14
	399.5	27322	-8.25	-2.36	33
	400	27358	-7.81	-3.12
	400.5	27393	-7.93	-2.92	29
	401	27428	-8.1	-3.03
	401.5	27461	-8.05	-2.94	29
	402	27494	-8.14	-3.27
	402.5	27527	-8.16	-2.71	28
	403	27558	-7.98	-2.84
	403.5	27589	-8.43	-2.93	28
	404	27620	-8.49	-3.03
	404.5	27650	-8.34	-2.93	26
	405	27679	-8.39	-3.03
	405.5	27708	-8.08	-2.85	29
	406	27737	-7.98	-3.1
	406.5	27765	-8.09	-3.12	27
	407	27793	-8.13	-3.03
	407.5	27820	-7.7	-3.14	34
	408	27847	-7.44	-3.14
	408.5	27874	-7.54	-2.79	31
	409	27900	-7.54	-2.95
	409.5	27926	-7.5	-2.97	32
	410	27952	-7.73	-3.27
	410.5	27978	-7.76	-3.08	27
	411	28003	-7.95	-3.12
	411.5	28029	-8.2	-3.07	27
	412	28054	-8.35	-3.22
	412.5	28080	-8.38	-2.91	26
	413	28105	-8.53	-3.05
	413.5	28130	-8.63	-3.1	27
	414	28155	-8.73	-3.27
	414.5	28180	-8.93	-3.03	25
	415	28204	-8.78	-2.98
	415.5	28229	-8.39	-2.94	30
	416	28253	-8.22	-3.31
	416.5	28277	-7.96	-3.1	29
	417	28301	-7.8	-3.08
	417.5	28324	-7.86	-3.15	32
	418	28348	-7.76	-3.12
	418.5	28371	-7.8	-2.68	28
	419	28394	-8.16	-2.85
	419.5	28417	-8.5	-3.03	28
	420	28440	-8.57	-2.88
	420.5	28462	-8.32	-2.73	27
	421	28484	-8.45	-2.85
	421.5	28507			26
	422	28528	-8.63	-3.28
	422.5	28550	-8.37	-2.95	26
	423	28572	-8.04	-3.2
	423.5	28593	-7.93	-3.25	23
	424	28614	-8.56	-3.5
	424.5	28635	-8.59	-3.22	23
	425	28656	-7.99	-3.16
	425.5	28677	-7.49	-3.32	31
	426	28697	-7.29	-3.49
	426.5	28718	-7.62	-3.3	27
	427	28738	-7.64	-3.12
	427.5	28758	-8.08	-3.34	25
	428	28777	-8.47	-3.65
	428.5	28797	-8.79	-3.22	20
	429	28817	-8.78	-3.18
	429.5	28836	-9.11	-3.48	23
	430	28855	-8.8	-3.5
	430.5	28874	-7.88	-3.2	31
	431	28893	-7.32	-2.99
	431.5	28911	-7.25	-2.75	35
	432	28930	-7.39	-3.09
	432.5	28948	-7.42	-2.9
	433	28966	-7.12	-2.87
	433.5	28984	-7.18	-2.88	32
	434	29002	-7.51	-3.28
	434.5	29020	-7.73	-3.04	28
	435	29037	-7.68	-3.25
	435.5	29055	-7.68	-3.26	27
	436	29072	-8.18	-3.59
	436.5	29089	-8.27	-3.27	25
	437	29106	-8.18	-3.19
	437.5	29123	-7.64	-3.14	34
	438	29139	-7.24	-3.2
	438.5	29156	-7.33	-2.74	29
	439	29172	-7.61	-2.8
	439.5	29188	-7.75	-2.85	31
	440	29204	-7.74	-3.2
	440.5	29220	-7.64	-2.89	30
	441	29236	-7.5	-2.85
	441.5	29251	-7.53	-2.7	32
	442	29267	-7.76	-3.16
	442.5	29282	-7.92	-2.87	26
	443	29297	-7.95	-2.79
	443.5	29312	-7.94	-2.94	30
	444	29327	-8.06	-3.15
	444.5	29342	-8.09	-2.8	27
	445	29356	-7.95	-2.93
	445.5	29371	-7.64	-2.78	32
	446	29385	-7.54	-3.28
	446.5	29400	-7.55	-3.08	27
	447	29414	-7.71	-3.05
	447.5	29428	-7.89	-3.16	27
	448	29442	-7.86	-3.39
	448.5	29456	-7.66	-3.18	28
	449	29470	-7.4	-3.17
	449.5	29483	-7.15	-2.97	33
	450	29497	-7.32	-3.18
	450.5	29511	-7.39	-2.89
	451	29525	-7.46	-3.01
	451.5	29539	-7.21	-2.69	31
	452	29553	-7.89	-3.47
	452.5	29567	-7.62	-2.98	29
	453	29581	-7.55	-2.9
	453.5	29595	-7.31	-2.76	31
	454	29609	-7.44	-3.01
	454.5	29623	-7.3	-2.61	25
	455	29638	-7.82	-2.84
	455.5	29652	-7.95	-2.71
	456	29666	-8.06	-3.13
	456.5	29681	-7.92	-2.84	28
	457	29695	-7.84	-2.73
	457.5	29710			31
	458	29724
	458.5	29739	-7.71	-2.54	29
	459	29754	-7.57	-2.38
	459.5	29769	-8.1	-2.51	26
	460	29784	-8.28	-2.92
	460.5	29799	-7.86	-2.55	26
	461	29815	-7.91	-2.73
	461.5	29830	-7.91	-2.68	29
	462	29846	-8.17	-2.93
	462.5	29862	-8.2	-2.77	22
	463	29878	-8.4	-2.97
	463.5	29894	-8.63	-3.06	23
	464	29910	-8.75	-3.45
	464.5	29927	-8.33	-2.95	25
	465	29943	-8.01	-3.02
	465.5	29960	-8.41	-2.88	24
	466	29977	-8.84	-3.38
	466.5	29995	-8.43	-3.18	21
	467	30012	-8.51	-3.14
	467.5	30030	-8.4	-3.25	29
	468	30048	-7.8	-2.9
	468.5	30066	-7.42	-2.69	30
	469	30084	-7.31	-2.59
	469.5	30103	-7.6	-2.55	30
	470	30122	-7.62	-2.69
	470.5	30141	-7.6	-2.49	27
	471	30160	-7.78	-2.42
	471.5	30180	-7.83	-2.63	27
	472	30200	-7.71	-2.84
	472.5	30220	-7.53	-2.57	28
	473	30240	-7.75	-2.69
	473.5	30261	-7.85	-2.69	28
	474	30282	-8.16	-3
	474.5	30303	-8.36	-2.64	26
	475	30325	-8.37	-2.58
	475.5	30347	-8.17	-2.45	28
	476	30369	-8.15	-2.73
	476.5	30392	-7.92	-2.36	26
	477	30415	-8.04	-2.46
	477.5	30438	-8.27	-2.71	26
	478	30462	-8.17	-3.03
	478.5	30486	-7.98	-2.71	27
	479	30510	-8.02	-2.66
	479.5	30535	-8.29	-2.81	23
	480	30560	-8.46	-3.08
	480.5	30586	-7.96	-2.74	25
	481	30612	-8.07	-2.96
	481.5	30638	-7.75	-2.83	28
	482	30665	-7.83	-3.41
	482.5	30692	-7.82	-3.06	24
	483	30719	-8.06	-3.17
	483.5	30750	-8.13	-3.09	26
	484	30787	-8.1	-3.33
	484.5	30830	-7.86	-2.9	26
	485	30878	-8.01	-3.17
	485.5	30932	-8.07	-3.21	25
	486	30990	-8.34	-3.75
	486.5	31054	-8.66	-3.55	24
	487	31122	-8.47	-3.3
	487.5	31194	-8.28	-3.09	28
	488	31271	-8.31	-3.46
	488.5	31351	-8.64	-3.51	21
	489	31435	-8.73	-3.56
	489.5	31523	-8.28	-3.45	27
	490	31613	-8.12	-3.67
	490.5	31707	-8.15	-3.23	23
	491	31803	-8.29	-3.69
	491.5	31901	-8.27	-3.37	26
	492	32002	-8.17	-3.52
	492.5	32104	-7.92	-3.36	27
	493	32208	-7.61	-3.21
	493.5	32314	-7.71	-3.25	26
	494	32420	-8.3	-3.54
	494.5	32528	-8.61	-3.29	22
	495	32636	-7.13	-2.79
	495.5	32745	-8.36	-3.18	26
	496	32854	-8.19	-3.44
	496.5	32963	-8.22	-3.13	23
	497	33071	-8.49	-3.09	24
	497.5	33179	-8.46	-3.29
	498	33286	-8.44	-2.72	21
	498.5	33393	-8.91	-2.73
	499	33498	-8.75	-2.86	24
	499.5	33601	-8.59	-3.34
	500	33702	-8.53	-3.12
	500.5	33802	-8.35	-3.13
	501	33899	-8.33	-3.3
	501.5	33994	-8.25	-3.49
	502	34086	-8.59	-3.48	22
	502.5	34175	-8.6	-3.22
	503	34261	-7.17	-2.8	32
	503.5	34343	-7.44	-3.07
	504	34422	-7.86	-2.81	27
	504.5	34497	-8.24	-3.01
	505	34567	-8.21	-3.13	34
	505.5	34633	-8.02	-3.42
	506	34694	-8.29	-2.81	33
	506.5	34750	-8.17	-2.81
	507	34802	-8.08	-3	33
	507.5	34850	-8	-3.28
	508	34900	-7.67	-3.09	32
	508.5	34951	-7.54	-2.76
	509	35003	-7.75	-2.8	33
	509.5	35056	-7.79	-2.97
	510	35109	-7.35	-2.69	31
	510.5	35163	-7.27	-2.8
	511	35218	-7.11	-2.71	31
	511.5	35274	-8.06	-3.27
	512	35330	-8.22	-3.1	29
	512.5	35387	-8.09	-2.94
	513	35444	-8.33	-2.86	32
	513.5	35502	-8.1	-3.21
	514	35560			36
	514.5	35619	-7.7	-2.68
	515	35678	-7.22	-2.72	30
	515.5	35738	-7.62	-3.21
	516	35797	-8.02	-3.01	27
	516.5	35858	-8.25	-3.17
	517	35918	-8.5	-3.3	26
	517.5	35978	-8.46	-3.19
	518	36039	-8.05	-3.01
	518.5	36100	-8.26	-3.17
	519	36160	-8.66	-3.34	22
	519.5	36221	-8.8	-3.59
	520	36282	-8.37	-3.36	27
	520.5	36342	-7.5	-2.82
	521	36403	-7.62	-3.02	27
	521.5	36463	-7.45	-3.08
	522	36523	-6.56	-2.65	29
	522.5	36583	-6.8	-2.94
	523	36642	-7.27	-3.11	22
	523.5	36701	-8.2	-3.67
	524	36760	-8.1	-3.41	27
	524.5	36818	-7.56	-3.14
	525	36876	-8.05	-3.06	26
	525.5	36933	-8.15	-3.26
	526	36990	-7.87	-3.1	25
	526.5	37046	-8.06	-3.05
	527	37102	-8.16	-2.99	26
	527.5	37157	-7.91	-3.14
	528	37211	-7.75	-2.89	26
	528.5	37264	-7.48	-2.86
	529	37317	-7.65	-2.92	23
	529.5	37368	-8.12	-3.23
	530	37419	-8.3	-3.17	22
	530.5	37469	-8.17	-2.88
	531	37518	-8.21	-3.12	25
	531.5	37565	-7.88	-3.21
	532	37612	-8.16	-3.03	23
	532.5	37658	-8.16	-3.26
	533	37702	-7.94	-3.2	25
	533.5	37747	-8.06	-3.4
	534	37794	-7.54	-3.05	28
	534.5	37844	-7.3	-2.95
	535	37896	-7.5	-2.84	25
	535.5	37949	-7.68	-3.09
	536	38005	-8.4	-3	24
	536.5	38062	-7.98	-2.7
	537	38122	-8.27	-3.08	24
	537.5	38182	-8.22	-3.34
	538	38244	-8.42	-3.25	24
	538.5	38308	-8.32	-3.13
	539	38373	-8.28	-3.04	26
	539.5	38439	-8.46	-3.33
	540	38506	-8.37	-3.14	27
	540.5	38574	-8.03	-3.05
	541	38642	-7.87	-2.93	29
	541.5	38712	-8.55	-3.26
	542	38782	-8.73	-3.18	20
	542.5	38852	-9.67	-3.42
	543	38923	-9.67	-3.34	20
	543.5	38995	-10.08	-3.63
	544	39066	-9.9	-3.26	32
	544.5	39138	-8.4	-3.2
	545	39209	-8.05	-3	37
	545.5	39280	-8.07	-3.26
	546	39351	-8.41	-3.25	32
	546.5	39422	-8.57	-3.18
	547	39492	-8.51	-3.19	35
	547.5	39562	-8.57	-3.3
	548	39631	-8.03	-3.19	31
	548.5	39699	-7.66	-3.06
	549	39766	-7.44	-3.17	31
	549.5	39832	-7.7	-3.04
	550	39897	-7.86	-3.16	28
	550.5	39961	-7.45	-3.07
	551	40024	-7.7	-3.17	30
	551.5	40085	-7.54	-3.23
	552	40144	-7.15	-3.21	27
	552.5	40202	-7.08	-3.28
	553	40258	-7.14	-3.16	24
	553.5	40312	-8.28	-3.61
	554	40364	-7.83	-3.31	23
	554.5	40415	-8	-3.49
	555	40462	-8.1	-3.18	28
	555.5	40508	-7.78	-3.2
	556	40551	-7.28	-3.02	28
	556.5	40594	-7.18	-2.83
	557	40638	-6.66	-2.69	36
	557.5	40683	-6.34	-3.02
	558	40729	-6.08	-2.55	30
	558.5	40777	-6.52	-2.56
	559	40826	-6.51	-2.68	31
	559.5	40876	-6.97	-2.94
	560	40927	-7.01	-2.85	30
	560.5	40979	-6.96	-2.72
	561	41032	-6.83	-2.68	31
	561.5	41086	-7.1	-2.94
	562	41142	-6.91	-2.57	29
	562.5	41198	-6.9	-2.67
	563	41255	-6.86	-2.65	32
	563.5	41313	-7.4	-2.85
	564	41372	-7.44	-2.84	30
	564.5	41432	-7.35	-2.83
	565	41493	-7.51	-2.79	35
	565.5	41555	-7.52	-2.95
	566	41617	-7.61	-2.63	26
	566.5	41681	-7.98	-3.2
	567	41745	-7.52	-3.28	24
	567.5	41809	-7.85	-3.56
	568	41875	-7.46	-3.3	25
	568.5	41941	-7.62	-3.31
	569	42007	-7.22	-3.28	33
	569.5	42075	-7.27	-3.61
	570	42143	-7.44	-3.46	27
	570.5	42211	-8.06	-3.37
	571	42280	-9.17	-3.37	34
	571.5	42349	-9.68	-3.78
	572	42419	-9.57	-3.32	31
	572.5	42490	-9.41	-3.33
	573	42560	-9.68	-3.42	29
	573.5	42631	-9.67	-3.98
	574	42703	-9.75	-3.44	21
	574.5	42775	-10.66	-3.9
	575	42847	-10.35	-3.91	22
	575.5	42919	-10.36	-4.41
	576	42992	-10.25	-4.05	20
	576.5	43065	-10.05	-3.98
	577	43138	-9.73	-3.82	28
	577.5	43245	-9.76	-3.97
	578	43410	-9.87	-3.64
	578.5	43617	-9.76	-3.43
	579	43852	-9.58	-3.56	26
	579.5	44098	-9.57	-3.97
	580	44341	-8.66	-3.39	25
	580.5	44565	-8.21	-3.35
	581	44754	-7.68	-3.49	30
	581.5	44895	-7.39	-3.95
	582	44970	-7.15	-3.65	27
	582.5	45007	-7.05	-3.58
	583	45044	-7.23	-3.76	29
	583.5	45081	-7.47	-4.06
	584	45117	-7.15	-3.66	25
	584.5	45152	-7.09	-3.59
	585	45187	-7.13	-3.68	28
	585.5	45221	-7.6	-3.87
	586	45255	-7.97	-3.55	23
	586.5	45288	-7.83	-3.52
	587	45321	-7.84	-3.4	27
	587.5	45353	-7.97	-3.61
	588	45385	-7.72	-3.61	25
	588.5	45417	-7.55	-3.62
	589	45448	-7.67	-3.62	30
	589.5	45478	-7.85	-4
	590	45508	-7.77	-3.44	28
	590.5	45538	-7.88	-3.31
	591	45567	-8.13	-3.3	27
	591.5	45596	-8.46	-3.85
	592	45624	-8.38	-3.39	25
	592.5	45652	-8.31	-3.59
	593	45679	-8.57	-3.45	28
	593.5	45706	-8.5	-3.73
	594	45733	-8.96	-3.54	22
	594.5	45759	-9.26	-3.54
	595	45785	-9.06	-3.64	28
	595.5	45811	-8.56	-3.64
	596	45836	-8.46	-3.4
	596.5	45861	-8.62	-3.35
	597	45885	-8.58	-3.27	29
	597.5	45909	-8.52	-3.79
	598	45933	-8.42	-3.65	24
	598.5	45956	-8.51	-3.74
	599	45980	-8.48	-3.67	24
	599.5	46002	-8.88	-4.22
	600	46025	-8.89	-3.88	23
	600.5	46047	-9.02	-3.7
	601	46069	-8.92	-3.5	26
	601.5	46090	-9.18	-3.79
	602	46112	-8.99	-3.22	26
	602.5	46133	-8.95	-3.26
	603	46153	-9.08	-3.14	29
	603.5	46174	-9.26	-3.62
	604	46194	-9.15	-3.31	22
	604.5	46214	-9.44	-3.42
	605	46234	-9.36	-3.39	19
	605.5	46253	-10.26	-4.13
	606	46273	-10.5	-3.68	18
	606.5	46292	-10.03	-3.55
	607	46310	-9.42	-3.36	28
	607.5	46329	-9.39	-3.77
	608	46347	-8.63	-3.4	23
	608.5	46366	-9.15	-3.51
	609	46384	-9.76	-3.6	21
	609.5	46401	-9.85	-4.03
	610	46419	-9.03	-3.45	25
	610.5	46436	-9.08	-3.48
	611	46454	-8.9	-3.48	29
	611.5	46471	-8.92	-3.68
	612	46488	-8.96	-3.23	23
	612.5	46505	-9.18	-3.39
	613	46521	-9.81	-3.6	23
	613.5	46538	-9.63	-4.15
	614	46555	-9.06	-3.47	25
	614.5	46571	-8.85	-3.58
	615	46587	-8.84	-3.56	25
	615.5	46603	-9.3	-4.04
	616	46619	-10.12	-3.68	19
	616.5	46635	-10.3	-4.15
	617	46651	-9.66	-3.8	22
	617.5	46667	-9.64	-4.05
	618	46683	-9.66	-3.66	25
	618.5	46698	-9.1	-3.6
	619	46714	-9.06	-3.55	28
	619.5	46730	-9.19	-3.78
	620	46745	-8.91	-3.22	32
	620.5	46761	-8.77	-3.16
	621	46776	-8.78	-3.19	28
	621.5	46792	-9.11	-3.55
	622	46807	-8.76	-2.96	30
	622.5	46823	-8.6	-3.12
	623	46838	-8.96	-2.98	29
	623.5	46854	-9.06	-3.47
	624	46869	-8.62	-3.14	31
	624.5	46884	-8.48	-3.12
	625	46900	-8.33	-2.98	29
	625.5	46915	-8.56	-3.58
	626	46931	-8.52	-3.18	30
	626.5	46946	-8.53	-3.27
	627	46962	-8.4	-3.2	32
	627.5	46978	-8.4	-3.29
	628	46993	-8.36	-3.05	33
	628.5	47009	-8.41	-3.09
	629	47025	-8.61	-3.13	29
	629.5	47040	-8.82	-3.5
	630	47056	-8.72	-3.14	29
	630.5	47072	-8.55	-2.94
	631	47088	-8.4	-3.02	18
	631.5	47104	-8.44	-3.03
	632	47121	-7.44	-3.31	35
	632.5	47137	-7.55	-3.15
	633	47154	-7.42	-3.18	34
	633.5	47170	-7.54	-3.39
	634	47187	-7.58	-3.08	35
	634.5	47204	-7.53	-3.09
	635	47221	-7.75	-3.28	31
	635.5	47238	-7.82	-3.38
	636	47256	-7.94	-3.17	32
	636.5	47274	-7.93	-3.08
	637	47291	-8.07	-3.13	31
	637.5	47309	-8.04	-3.29
	638	47328	-8.13	-3.1	31
	638.5	47346	-7.9	-3.03
	639	47365	-7.18	-2.95	31
	639.5	47384	-6.82	-3.36
	640	47403	-6.78	-3.08	33
	640.5	47422	-6.95	-3.1
	641	47442	-7.48	-3.23	33
	641.5	47462	-7.6	-3.12
	642	47482	-7.46	-2.87	32
	642.5	47502	-7.43	-2.97
	643	47523	-7.26	-2.97	30
	643.5	47544	-7.26	-3.39
	644	47566	-7.68	-3.2	30
	644.5	47587	-7.84	-3.11
	645	47609	-7.97	-3.1	31
	645.5	47632	-8.04	-3.16
	646	47654	-7.82	-2.93	31
	646.5	47677	-7.63	-2.57
	647	47701	-7.62	-2.64	31
	647.5	47724	-7.63	-3.15
	648	47748	-8.12	-3.02	28
	648.5	47773	-8.07	-3.03
	649	47798	-7.75	-2.75	31
	649.5	47823	-7.86	-3.09
	650	47849	-7.72	-2.66	29
	650.5	47875	-7.4	-2.47
	651	47901	-7.39	-2.48	30
	651.5	47928	-7.73	-3.07
	652	47955	-7.9	-3.16
	652.5	47983	-7.85	-3.47
	653	48011	-7.88	-3.57	31
	653.5	48040	-8.06	-3.74
	654	48069	-7.65	-3.61	31
	654.5	48099	-7.75	-3.42
	655	48129	-8.01	-3.29	34
	655.5	48160	-8.14	-3.34
	656	48191			33
	656.5	48222
	657	48254	-9.32	-3.97	30
	657.5	48287	-8.44	-3.45
	658	48320	-9.73	-4.26	30
	658.5	48354	-9.15	-3.99
	659	48388	-9.47	-3.96	32
	659.5	48423	-7.82	-3.41
	660	48458	-10.34	-3.93	27
	660.5	48494	-10.62	-3.74
	661	48531	-10.59	-3.74	30
	661.5	48568	-8.64	-3.05
	662	48606	-10.29	-3.89	29
	662.5	48688	-10.44	-3.93
	663	48843	-10.3	-3.7	30
	663.5	49046	-8.54	-3.2
	664	49275	-10.5	-4.06	28
	664.5	49505	-10.39	-4
	665	49713	-10.36	-3.89	29
	665.5	49874	-8.7	-3.47
	666	49966	-10.75	-3.85	26
	666.5	50014	-10.95	-3.89
	667	50061	-10.63	-4.3	29
	667.5	50106	-8.5	-3.28
	668	50151	-10.44	-4.16	25
	668.5	50194	-10.63	-4.29
	669	50237	-10.69	-4.22	28
	669.5	50278	-8.88	-3.55
	670	50318	-11.02	-4.19	27
	670.5	50358	-10.98	-4.26
	671	50396	-11.01	-4.43	28
	671.5	50434	-9.15	-3.32
	672	50471	-10.98	-4.29	25
	672.5	50506	-10.82	-4.28
	673	50541	-9.17	-3.3	28
	673.5	50576	-9.05	-3.43
	674	50609	-9.18	-2.97
	674.5	50642	-9.12	-3.17
	675	50675	-9.19	-3.09	27
	675.5	50706	-9.28	-3.39
	676	50737	-9.44	-3.22	25
	676.5	50768	-9.48	-3.2
	677	50798	-9.33	-3.36	29
	677.5	50827	-9.26	-3.57
	678	50857	-9.16	-3.42	27
	678.5	50885	-9.1	-3.29
	679	50914	-9.36	-3.26	26
	679.5	50942	-9.53	-3.44
	680	50969	-9.36	-3.28	25
	680.5	50997	-9.38	-3.3
	681	51024	-9.65	-3.24	27
	681.5	51051	-9.69	-3.55
	682	51078	-9.57	-3.11
	682.5	51105	-9.54	-3.24
	683	51131	-9.47	-3.23	28
	683.5	51158	-8.95	-3.37
	684	51185	-9.46	-3.19	25
	684.5	51211	-9.48	-3.11
	685	51238	-9.61	-3.09	27
	685.5	51265	-8.98	-3.28
	686	51292	-9.61	-3.09	25
	686.5	51319	-9.7	-3.11
	687	51346	-9.38	-3.27	29
	687.5	51373	-9.3	-3.46
	688	51401	-9.31	-3.1	29
	688.5	51429	-9.31	-2.97
	689	51458	-9.53	-3.14	29
	689.5	51487	-9.59	-3.49
	690	51516	-10.21	-3.57	26
	690.5	51546	-10.25	-3.32
	691	51578	-10.08	-3.34	26
	691.5	51612	-10.25	-3.57
	692	51648	-10.07	-3.47	25
	692.5	51685	-9.95	-3.13
	693	51723	-9.85	-3.01	49
	693.5	51763	-9.89	-3.22
	694	51805	-9.55	-3.01	29
	694.5	51847	-9.07	-3.01
	695	51890	-9.35	-2.99	31
	695.5	51935	-9.76	-2.99
	696	51980	-10.16	-3.17	23
	696.5	52026	-10.32	-3.21
	697	52073	-10.1	-3.16	29
	697.5	52120	-10.11	-3.32
	698	52168	-10.02	-3.32	28
	698.5	52217	-9.67	-3.37
	699	52265	-9.61	-3.27	26
	699.5	52314	-9.98	-3.46
	700	52363	-10.04	-3.29	25
	700.5	52412	-9.94	-2.95
	701	52461	-9.99	-3.13	25
	701.5	52510	-10.06	-3.39
	702	52558	-9.7	-3.15	27
	702.5	52606	-10.01	-3.05
	703	52654	-10.2	-3.11	25
	703.5	52701	-10.4	-3.57
	704	52748	-10.39	-3.15	23
	704.5	52794	-10.35	-3.2
	705	52839	-10.35	-3.02	27
	705.5	52883	-10.24	-3.28
	706	52926	-10	-3.15	27
	706.5	52968	-10.13	-3.05
	707	53009	-10.19	-3.17	27
	707.5	53048	-10.46	-3.6
	708	53086	-10.37	-3.07	27
	708.5	53123	-10.32	-3.21
	709	53158	-10.31	-3.09	27
	709.5	53193	-10.33	-3.27
	710	53229	-10.22	-2.99	26
	710.5	53266	-10.33	-3.17
	711	53305	-10.13	-3.19	31
	711.5	53345	-10.05	-3.53
	712	53386	-10.17	-3.21	27
	712.5	53427	-10.37	-3.08
	713	53470	-10.3	-3.12	27
	713.5	53513	-10.2	-3.36
	714	53558	-10.1	-2.99	29
	714.5	53603	-10.02	-2.97
	715	53648	-10.11	-2.92	27
	715.5	53695	-10.52	-3.3
	716	53741	-10.42	-3.11	26
	716.5	53789	-10.44	-3.15
	717	53836	-10.41	-3.24	27
	717.5	53885	-10.49	-3.54
	718	53933	-10.5	-3.16	29
	718.5	53981	-10.43	-3.11
	719	54030	-10.37	-3.05	29
	719.5	54079	-10.41	-3.22
	720	54128	-10.36	-3.01	26
	720.5	54177	-10.44	-2.93
	721	54225	-10.4	-2.92	27
	721.5	54274	-10.53	-3.02
	722	54322	-10.07	-2.92	28
	722.5	54370	-10.29	-2.83
	723	54418	-10.68	-3.12	28
	723.5	54466	-10.74	-3.55
	724	54512	-11.04	-3.37	20
	724.5	54559	-11.1	-3.37
	725	54605	-11.22	-3.22	21
	725.5	54650	-10.99	-3.39
	726	54694	-10.61	-3.49	25
	726.5	54738	-10.69	-3.51
	727	54780	-10.93	-3.63	27
	727.5	54822	-10.87	-3.71
	728	54863	-10.92	-3.45	27
	728.5	54903	-10.82	-3.53
	729	54941	-11.12	-3.64	25
	729.5	54979	-11.24	-3.73
	730	55015	-11.41	-3.62	20
	730.5	55051	-11.29	-3.48
	731	55088	-11.1	-3.4	28
	731.5	55125	-10.92	-3.53
	732	55163	-11	-3.4	26
	732.5	55202	-10.95	-3.33
	733	55241	-10.79	-3.25	27
	733.5	55281	-10.81	-3.45
	734	55321	-10.69	-3.26
	734.5	55362	-10.71	-3.32
	735	55404	-10.72	-3.2	27
	735.5	55446	-10.91	-3.39
	736	55489	-10.69	-2.93	29
	736.5	55532	-10.48	-2.98
	737	55576	-10.63	-2.91	28
	737.5	55620	-10.54	-3.03
	738	55664	-10.62	-3	25
	738.5	55710	-10.65	-3.09
	739	55755	-10.3	-2.98	30
	739.5	55801	-10.29	-3.26
	740	55848	-10.34	-3.3	29
	740.5	55895
	741	55942	-10.9	-3.22	24
	741.5	55990	-11.04	-3.47
	742	56038	-11.1	-3.33	27
	742.5	56086	-10.84	-3.11
	743	56135	-10.6	-3.14	31
	743.5	56184	-10.34	-3.18
	744	56234	-10.33	-3.01	8
	744.5	56283	-10.19	-3.17
	745	56333	-10.26	-3.07	29
	745.5	56384	-10.4	-3.43
	746	56434	-10.39	-3.07	28
	746.5	56485	-10.15	-3.08
	747	56536	-10.2	-3.38	26
	747.5	56588	-10.41	-3.49
	748	56639	-10.24	-3.37	31
	748.5	56691	-9.93	-3.06
	749	56743	-10.02	-3.15	33
	749.5	56796	-10.03	-3.26
	750	56848	-9.94	-2.88	26
	750.5	56900	-10.15	-3.19
	751	56953	-10.08	-3.12	23
	751.5	57006	-10.46	-3.57
	752	57059	-10.31	-3.18
	752.5	57112	-10.11	-3.08
	753	57165	-10.01	-3.01	27
	753.5	57218	-9.98	-3.38
	754	57272	-9.95	-2.97	28
	754.5	57327	-9.75	-3.06
	755	57385	-9.7	-3.2	29
	755.5	57448	-9.6	-3.49
	756	57513	-9.53	-3.09	29
	756.5	57582	-9.4	-3.2
	757	57654	-9.48	-3.28	29
	757.5	57730	-9.37	-3.37
	758	57808	-9.21	-3.08	27
	758.5	57889
	759	57973	-9.28	-3.05	27
	759.5	58060	-9.48	-3.78
	760	58150	-9.32	-3.41	26
	760.5	58242
	761	58337	-9.41	-3.55	24
	761.5	58434	-9.51	-3.96
	762	58533	-9.46	-3.44	26
	762.5	58635	-9.59	-3.51
	763	58739	-9.18	-3.16	29
	763.5	58845	-8.93	-3.31
	764	58953	-9.35	-3.47	23
	764.5	59062	-9.31	-3.22
	765	59174	-9.22	-3.26	27
	765.5	59287	-9.35	-3.62
	766	59402	-9.05	-3.27	24
	766.5	59518	-9.05	-3.18
	767	59635	-8.79	-3.2	27
	767.5	59754	-8.85	-3.83
	768	59875	-8.79	-3.34	24
	768.5	59996	-8.94	-3.48
	769	60118	-8.94	-3.34	28
	769.5	60242	-8.73	-3.26
	770	60366	-8.79	-3.01	29
	770.5	60491	-8.76	-2.84
	771	60617	-8.78	-3.03	29
	771.5	60743	-8.83	-3.36
	772	60870	-8.73	-2.81	28
	772.5	60997	-8.58	-2.89
	773	61125	-8.48	-2.89	28
	773.5	61253
	774	61381	-8.54	-2.97	27
	774.5	61509	-8.3	-2.87
	775	61637	-8.32	-2.87	31
	775.5	61765	-8.41	-3.03
	776	61893	-8.29	-2.6	32
	776.5	62020	-8.41	-2.69
	777	62147	-8.69	-2.96	33
	777.5	62274	-8.72	-3.29
	778	62400	-8.65	-2.95
	778.5	62525	-8.61	-2.89
